# Supplementary material for: Prevalence of Trachoma after Implementation of Trachoma Elimination Interventions in Oromia Regional State, Ethiopia: Results of Impact Surveys in 131 Evaluation Units Covering 139 Districts
Source: Ophthalmic Epidemiol. 2022 Dec 15;30(6):647–54. doi: 10.1080/09286586.2022.2119257 (PMC10581666; doi:10.1080/09286586.2022.2119257)
Supplement: Supplemental Material [file IOPE_A_2119257_SM2784.zip]

Archive with 1 entries (1 files):
- nope-2021-0327-File002 (1).docx
